# Supplementary material for: Effect of Supplementation with Saccharomyces Boulardii on Academic Examination Performance and Related Stress in Healthy Medical Students: A Randomized, Double-Blind, Placebo-Controlled Trial
Source: Nutrients. 2020 May 19;12(5):1469. doi: 10.3390/nu12051469 (PMC7284642; doi:10.3390/nu12051469)
Supplement: Supplementary file 1 [file nutrients-12-01469-s001.zip]

Archive with 3 entries (3 files):
- Supplementary Material S3.docx
- Supplementary Table S1.docx
- Supplementary Table S2.docx
